# Supplementary material for: Genetic Suppressor Element 1 (GSE1) Promotes the Oncogenic and Recurrent Phenotypes of Castration-Resistant Prostate Cancer by Targeting Tumor-Associated Calcium Signal Transducer 2 (TACSTD2)
Source: Cancers (Basel). 2021 Aug 5;13(16):3959. doi: 10.3390/cancers13163959 (PMC8392851; doi:10.3390/cancers13163959)
Supplement: Supplementary file 1 [file cancers-13-03959-s001.zip]

Archive with 1 entries (1 files):
- cancers-1306327-supplementary.pdf
